# Supplementary material for: STR Profiling for Discrimination between Wild and Domestic Swine Specimens and between Main Breeds of Domestic Pigs Reared in Belarus
Source: PLoS One. 2016 Nov 16;11(11):e0166563. doi: 10.1371/journal.pone.0166563 (PMC5112791; doi:10.1371/journal.pone.0166563)
Supplement: S1 Table — (XLS) [file pone.0166563.s001.xls]

## Sheet: Table S1 Allele frequencies
FH3637	Wild boars	Domestic pigs	Belarus Meat	Belarus Large White	Belarus Black Pied	Landrace	Yorkshire	Duroc
	N=310	N=129	N=53	N=50	N=20	N=54	N=55	N=72
133	0.062903	0.003876	-	-	-	-	-	-
137	0.082258	0.073643	0.009434	0.03	0.05	0.055556	0.054545	0.097222
141	0.014516	-	-	-	-	-	-	-
165	-	-	-	-	-	-	-	0.006944
181	0.003226	-	-	-	-	-	-	0.006944
185	-	-	-	-	-	0.009259	-	0.041667
193	0.032258	0.007752	-	0.01	0.05	0.009259	0.018182	-
197	0.343548	0.25969	0.216981	0.47	0.625	0.194444	0.6	0.041667
201	0.409677	0.476744	0.490566	0.13	0.2	0.546296	0.090909	0.715278
205	-	0.011628	0.018868	0.07	-	0.027778	0.036364	-
213	0.003226	-	-	-	-	-	0.018182	-
217	0.03871	0.050388	-	0.01	0.05	0.009259	-	0.090278
259	0.006452	-	-	-	-	-	-	-
267	0.003226	-	0.009434	-	-	-	-	-
271	-	0.089147	0.254717	0.16	0.025	0.148148	0.054545	-
303	-	-	-	0.06	-	-	-	-
323	-	0.027132	-	0.06	-	-	0.127273	-
FH2148	Wild boars	Domestic pigs	Belarus Meat	Belarus Large White	Belarus Black Pied	Landrace	Yorkshire	Duroc
	N=310	N=129	N=53	N=50	N=20	N=54	N=55	N=72
236	0.058065	-	-	-	-	-	-	-
244	0.077419	0.042636	-	-	-	-	-	0.076389
248	0.022581	0.034884	0.037736	0.01	0.075	0.009259	-	0.166667
252	0.059677	0.135659	0.009434	-	0.05	-	-	0.25
256	0.045161	0.034884	0.075472	0.16	-	0.009259	0.018182	0.006944
260	0.041935	0.01938	0.066038	0.21	0.25	0.111111	0.018182	-
264	0.120968	0.031008	0.028302	0.09	0.025	0.055556	0.045455	-
268	0.117742	0.465116	0.283019	0.37	0.5	0.138889	0.654545	0.4375
272	0.116129	0.104651	0.226415	0.05	0.025	0.231481	0.045455	0.041667
276	0.225806	-	0.04717	-	-	0.009259	-	-
280	0.083871	0.062016	0.04717	0.01	0.05	0.287037	0.063636	-
284	0.019355	0.007752	0.037736	0.03	-	0.046296	-	0.013889
288	0.004839	0.003876	-	-	-	-	0.045455	-
292	-	0.011628	0.018868	0.01	-	0.027778	0.018182	-
300	0.003226	-	-	-	-	-	-	-
340	0.003226	-	-	-	-	-	-	-
360	-	-	-	0.01	-	-	-	-
364	-	-	-	-	-	0.037037	-	-
368	-	0.03876	0.103774	0.01	0.025	0.027778	0.018182	0.006944
372	-	-	0.018868	0.03	-	-	-	-
376	-	0.007752	-	0.01	-	0.009259	0.072727	-
S0766	Wild boars	Domestic pigs	Belarus Meat	Belarus Large White	Belarus Black Pied	Landrace	Yorkshire	Duroc
	N=310	N=129	N=53	N=50	N=20	N=54	N=55	N=72
434	0.183871	0.348837	0.179245	0.15	0.275	0.305556	0.272727	0.6875
436	0.279032	0.034884	0.084906	0.04	-	-	-	0.006944
438	0.058065	0.050388	0.018868	0.13	0.05	0.018519	0.227273	-
440	0.025806	-	-	-	-	-	0.045455	-
442	-	0.003876	-	0.13	-	0.009259	0.018182	-
448	-	0.193798	0.254717	0.23	0.025	0.166667	0.336364	-
458	0.004839	0.027132	0.009434	0.1	0.025	0.083333	0.027273	-
462	0.264516	0.03876	0.113208	0.14	0.35	0.092593	-	-
464	0.183871	0.302326	0.339623	0.08	0.275	0.324074	0.072727	0.305556
SW240	Wild boars	Domestic pigs	Belarus Meat	Belarus Large White	Belarus Black Pied	Landrace	Yorkshire	Duroc
	N=310	N=129	N=53	N=50	N=20	N=54	N=55	N=72
93	-	-	-	-	-	0.009259	-	-
95	-	0.073643	0.188679	0.24	0.025	0.092593	0.072727	0.0625
97	0.306452	0.174419	0.132075	0.13	0.35	0.138889	0.090909	0.243056
99	0.041935	0.310078	0.367925	0.37	0.075	0.425926	0.472727	0.1875
101	-	0.073643	0.018868	-	-	-	-	0.131944
103	0.004839	-	-	-	-	-	0.009091	-
105	-	-	-	-	-	-	-	0.006944
107	-	-	-	0.01	0.075	-	-	-
109	0.003226	0.096899	0.103774	0.11	-	0.12963	0.118182	0.006944
111	0.195161	0.155039	0.056604	0.03	0.25	0.12963	0.036364	0.270833
113	0.166129	0.034884	-	0.02	0.225	0.018519	0.081818	0.055556
115	0.080645	0.062016	0.122642	0.07	-	0.055556	0.090909	-
117	0.019355	0.007752	-	0.02	-	-	0.027273	-
119	0.001613	-	-	-	-	-	-	-
121	0.006452	-	-	-	-	-	-	-
123	0.014516	-	-	-	-	-	-	-
125	0.096774	-	-	-	-	-	-	-
127	0.062903	0.011628	0.009434	-	-	-	-	0.034722
FH1727	Wild boars	Domestic pigs	Belarus Meat	Belarus Large White	Belarus Black Pied	Landrace	Yorkshire	Duroc
	N=310	N=129	N=53	N=50	N=20	N=54	N=55	N=72
206	0.004839	-	-	-	-	-	-	-
210	0.083871	0.03876	0.056604	-	0.025	0.074074	-	-
214	0.040323	0.046512	0.04717	0.15	0.025	0.083333	0.090909	0.006944
218	0.085484	0.077519	0.113208	0.12	0.15	0.12963	0.018182	0.034722
222	0.101613	0.251938	0.433962	0.33	0.375	0.194444	0.227273	0.263889
226	0.187097	0.453488	0.273585	0.24	0.4	0.333333	0.336364	0.680556
230	0.001613	0.031008	0.04717	0.02	-	0.064815	0.018182	0.006944
234	0.01129	-	-	-	-	-	-	-
238	0.06129	-	-	-	-	-	-	-
242	0.217742	0.096899	0.028302	0.14	0.025	0.12037	0.309091	-
246	0.124194	0.003876	-	-	-	-	-	0.006944
250	0.072581	-	-	-	-	-	-	-
254	0.008065	-	-	-	-	-	-	-
NLRIP	Wild boars	Domestic pigs	Belarus Meat	Belarus Large White	Belarus Black Pied	Landrace	Yorkshire	Duroc
	N=310	N=129	N=53	N=50	N=20	N=54	N=55	N=72
333	0.037097	-	-	-	-	-	-	-
337	0.032258	0.046512	0.09434	0.05	0.025	0.111111	0.036364	-
341	0.066129	-	-	-	-	-	-	-
345	0.296774	0.457364	0.632075	0.25	0.5	0.601852	0.190909	0.534722
349	0.295161	0.069767	-	0.11	-	0.018519	0.154545	-
353	0.151613	0.093023	0.028302	0.06	0.325	0.018519	0.118182	0.104167
357	0.01129	-	-	-	-	-	-	-
361	0.070968	0.003876	0.009434	-	-	-	-	-
365	0.035484	-	-	-	-	0.009259	0.018182	-
369	0.003226	0.007752	-	-	-	0.018519	-	-
373	-	0.096899	0.113208	0.22	0.075	0.018519	0.118182	0.125
377	-	0.224806	0.122642	0.31	0.075	0.185185	0.363636	0.236111
381	-	-	-	-	-	0.018519	-	-
FH1701	Wild boars	Domestic pigs	Belarus Meat	Belarus Large White	Belarus Black Pied	Landrace	Yorkshire	Duroc
	N=310	N=129	N=53	N=50	N=20	N=54	N=55	N=72
175	-	0.003876	-	-	-	-	-	0.013889
179	-	-	-	0.01	-	-	-	-
183	0.048387	0.003876	0.009434	-	-	-	0.009091	-
187	0.064516	0.027132	0.075472	0.01	0.1	-	-	0.034722
191	0.156452	0.147287	0.009434	0.13	0.1	0.037037	0.318182	0.152778
195	0.125806	0.007752	0.009434	0.05	-	-	0.009091	-
199	0.037097	0.003876	-	0.01	0.25	0.018519	-	0.027778
203	0.274194	0.124031	0.292453	0.27	0.275	0.231481	0.281818	-
207	0.193548	0.120155	0.150943	0.19	0.075	0.472222	0.081818	0.006944
211	0.08871	0.29845	0.084906	0.07	-	0.083333	0.036364	0.625
215	0.001613	0.027132	-	-	-	-	0.009091	0.048611
219	0.001613	0.050388	0.009434	-	-	-	0.054545	0.0625
223	-	-	-	0.02	0.05	-	0.009091	-
227	-	0.050388	0.179245	0.16	-	0.027778	0.045455	-
231	0.008065	0.135659	0.179245	0.08	0.15	0.12963	0.145455	0.027778
FH2709	Wild boars	Domestic pigs	Belarus Meat	Belarus Large White	Belarus Black Pied	Landrace	Yorkshire	Duroc
	N=310	N=129	N=53	N=50	N=20	N=54	N=55	N=72
114	0.019355	0.069767	0.122642	0.16	-	0.027778	0.118182	0.034722
124	0.016129	0.069767	0.084906	0.09	-	0.092593	0.045455	-
128	0.020968	-	-	-	-	-	-	-
130	0.345161	0.193798	0.160377	0.36	0.4	0.194444	0.372727	-
132	0.014516	-	-	-	-	-	-	-
136	0.232258	-	-	-	-	-	-	-
140	0.079032	0.05814	-	-	-	0.009259	0.009091	0.131944
144	0.159677	0.108527	0.103774	0.06	0.125	0.212963	0.127273	0.013889
148	0.032258	0.003876	0.084906	0.01	-	0.064815	-	-
152	0.014516	0.007752	0.037736	0.01	-	0.009259	0.090909	-
156	0.014516	0.034884	0.028302	-	-	0.027778	-	0.069444
160	-	0.023256	-	-	-	-	-	0.041667
164	0.033871	-	-	-	-	-	-	-
166	0.001613	-	-	-	-	-	-	-
168	0.003226	-	-	-	-	-	-	-
172	-	0.003876	-	-	-	-	-	-
174	-	0.166667	0.066038	0.07	0.025	0.12963	0.009091	0.347222
178	0.012903	0.042636	0.150943	0.06	-	0.037037	-	0.020833
182	-	0.205426	0.150943	0.15	0.45	0.194444	0.227273	0.333333
186	-	0.011628	0.009434	0.03	-	-	-	0.006944
S0101	Wild boars	Domestic pigs	Belarus Meat	Belarus Large White	Belarus Black Pied	Landrace	Yorkshire	Duroc
	N=310	N=129	N=53	N=50	N=20	N=54	N=55	N=72
193	-	-	-	-	0.05	0.009259	-	-
195	-	-	-	-	-	-	0.018182	-
197	-	0.085271	0.103774	0.19	0.2	0.148148	0.1	-
201	0.090323	-	-	-	-	-	-	-
203	0.040323	-	-	-	-	-	-	-
205	0.085484	-	-	-	-	-	-	-
207	0.024194	-	-	-	-	-	-	-
209	0.296774	0.027132	0.075472	0.04	0.1	0.092593	-	0.069444
211	0.330645	0.616279	0.367925	0.41	0.55	0.425926	0.409091	0.881944
213	0.093548	0.224806	0.330189	0.24	0.1	0.287037	0.318182	0.048611
215	0.003226	0.042636	0.113208	0.12	-	0.037037	0.154545	-
217	0.01129	0.003876	0.009434	-	-	-	-	-
219	0.024194	-	-	-	-	-	-	-
FH2478	Wild boars	Domestic pigs	Belarus Meat	Belarus Large White	Belarus Black Pied	Landrace	Yorkshire	Duroc
	N=310	N=129	N=53	N=50	N=20	N=54	N=55	N=72
272	0.001613	-	-	-	-	-	-	-
276	-	0.023256	0.037736	0.02	0.1	0.027778	-	0.041667
280	0.298387	0.143411	0.216981	0.34	0.125	0.222222	0.336364	0.006944
284	0.133871	0.27907	0.367925	0.21	0.225	0.416667	0.263636	0.25
288	0.064516	-	0.028302	0.01	0.025	0.027778	-	-
292	0.030645	0.003876	0.009434	-	-	-	-	-
296	0.095161	0.282946	0.037736	0.08	0.125	0.055556	0.090909	0.513889
300	0.222581	0.255814	0.301887	0.32	0.4	0.25	0.281818	0.180556
304	0.151613	0.011628	-	0.02	-	-	0.027273	0.006944
308	0.001613	-	-	-	-	-	-	-
SW857	Wild boars	Domestic pigs	Belarus Meat	Belarus Large White	Belarus Black Pied	Landrace	Yorkshire	Duroc
	N=310	N=129	N=53	N=50	N=20	N=54	N=55	N=72
136	-	0.007752	0.04717	-	-	0.027778	-	-
140	-	0.162791	0.179245	0.08	0.275	0.101852	0.236364	0.055556
144	0.001613	0.034884	0.066038	0.06	0.025	-	0.109091	-
146	-	0.01938	-	0.03	-	0.046296	0.036364	-
148	0.364516	0.155039	0.160377	0.22	0.35	0.185185	0.118182	0.125
150	0.114516	0.313953	0.254717	0.26	0.075	0.212963	0.118182	0.472222
152	0.420968	0.073643	0.09434	0.16	0.125	0.212963	0.163636	-
154	0.08871	0.174419	0.028302	0.03	0.075	0.046296	0.009091	0.340278
156	0.003226	0.054264	0.150943	0.15	0.025	0.111111	0.209091	0.006944
158	0.006452	0.003876	0.018868	0.01	-	0.055556	-	-
160	-	-	-	-	0.05	-	-	-
FH1733	Wild boars	Domestic pigs	Belarus Meat	Belarus Large White	Belarus Black Pied	Landrace	Yorkshire	Duroc
	N=310	N=129	N=53	N=50	N=20	N=54	N=55	N=72
274	-	-	0.04717	0.04	0.05	0.027778	0.009091	0.076389
282	-	0.015504	0.04717	0.02	-	0.12037	-	-
286	0.072581	0.046512	0.084906	0.27	0.125	0.037037	0.136364	-
290	0.153226	0.085271	0.226415	0.03	0.05	0.212963	-	0.006944
294	0.366129	0.108527	0.066038	0.24	0.375	0.064815	0.109091	0.0625
298	0.229032	0.069767	0.150943	0.04	0.2	0.203704	0.1	0.027778
302	0.11129	0.22093	0.018868	0.1	0.1	0.055556	0.127273	0.326389
306	0.032258	0.329457	0.254717	0.18	0.075	0.175926	0.172727	0.465278
310	0.032258	0.124031	0.103774	0.08	0.025	0.101852	0.345455	0.034722
314	0.003226	-	-	-	-	-	-	-
FH1900	Wild boars	Domestic pigs	Belarus Meat	Belarus Large White	Belarus Black Pied	Landrace	Yorkshire	Duroc
	N=310	N=129	N=53	N=50	N=20	N=54	N=55	N=72
231	0.001613	-	-	-	-	-	-	-
235	0.003226	-	-	-	-	-	-	-
239	0.033871	0.003876	0.009434	0.01	0.05	-	0.009091	-
243	0.066129	-	-	-	-	-	-	-
247	0.108065	0.007752	-	0.01	0.05	0.018519	-	-
251	0.141935	0.593023	0.415094	0.23	0.275	0.555556	0.263636	0.784722
255	0.417742	0.360465	0.471698	0.68	0.525	0.388889	0.709091	0.215278
259	0.220968	0.023256	0.056604	0.05	0.075	0.018519	0.018182	-
263	0.006452	0.007752	0.037736	0.02	-	0.009259	-	-
279	-	0.003876	0.009434	-	0.025	0.009259	-	-
FH1696	Wild boars	Domestic pigs	Belarus Meat	Belarus Large White	Belarus Black Pied	Landrace	Yorkshire	Duroc
	N=310	N=129	N=53	N=50	N=20	N=54	N=55	N=72
345	-	-	0.066038	-	0.025	0.009259	-	0.013889
347	-	0.127907	0.301887	0.1	-	0.259259	-	-
349	0.006452	-	-	-	-	-	-	-
351	-	0.003876	-	-	0.125	-	0.054545	-
357	0.045161	0.003876	-	-	-	-	-	0.034722
361	0.027419	0.182171	0.075472	0.18	0.075	0.166667	0.4	-
365	0.187097	0.120155	0.09434	0.28	0.4	0.111111	0.127273	0.131944
369	0.274194	0.120155	0.132075	0.08	0.025	0.037037	0.154545	0.145833
373	0.253226	0.290698	0.075472	0.03	-	0.092593	-	0.638889
377	0.124194	0.027132	0.037736	0.05	0.05	0.055556	0.109091	0.006944
381	0.062903	0.104651	0.179245	0.21	0.175	0.25	0.081818	0.027778
385	0.004839	-	-	0.03	-	0.009259	0.009091	-
389	0.01129	0.003876	-	-	-	-	-	-
393	-	0.015504	0.037736	0.04	0.125	0.009259	0.063636	-
397	0.003226	-	-	-	-	-	-	-
FH1589	Wild boars	Domestic pigs	Belarus Meat	Belarus Large White	Belarus Black Pied	Landrace	Yorkshire	Duroc
	N=310	N=129	N=53	N=50	N=20	N=54	N=55	N=72
136	-	-	-	-	0.225	-	-	-
140	0.004839	-	-	-	0.025	-	-	-
144	0.090323	0.182171	0.018868	-	-	-	-	0.472222
148	-	0.007752	-	-	-	0.009259	-	-
152	0.043548	0.050388	-	-	0.075	0.009259	-	0.111111
156	0.033871	0.143411	0.292453	0.37	0.1	0.12963	0.327273	-
160	0.127419	0.046512	0.018868	0.01	-	-	0.090909	-
164	0.103226	0.03876	0.04717	0.12	0.2	0.037037	0.081818	-
166	0.001613	0.027132	0.037736	0.05	-	0.055556	0.054545	-
168	0.098387	0.062016	0.075472	0.13	0.025	0.037037	0.1	0.076389
172	0.227419	0.135659	0.066038	0.11	0.25	0.157407	0.245455	0.25
174	0.001613	-	-	-	-	-	-	-
176	0.101613	0.158915	0.292453	0.14	0.025	0.416667	0.081818	0.020833
178	-	0.034884	0.009434	-	-	-	-	0.0625
180	0.132258	0.027132	0.084906	0.04	0.05	0.009259	0.009091	-
184	0.017742	0.023256	0.037736	0.03	-	0.018519	-	-
186	-	0.011628	-	-	-	0.027778	-	-
188	0.008065	0.042636	0.018868	-	-	0.074074	0.009091	-
190	-	0.007752	-	-	-	0.018519	-	-
192	0.008065	-	-	-	-	-	-	-
204	-	-	-	-	0.025	-	-	0.006944
S0005	Wild boars	Domestic pigs	Belarus Meat	Belarus Large White	Belarus Black Pied	Landrace	Yorkshire	Duroc
	N=310	N=129	N=53	N=50	N=20	N=54	N=55	N=72
193	0.001613	-	-	-	-	-	-	-
203	-	0.042636	0.084906	0.11	0.075	0.037037	0.063636	-
205	-	0.046512	-	-	0.025	-	-	0.111111
213	0.219355	-	-	-	-	-	-	-
215	0.009677	-	-	-	-	-	-	-
217	0.029032	0.089147	0.084906	0.04	-	0.222222	-	0.104167
219	0.051613	-	-	-	-	-	0.009091	-
221	0.022581	0.05814	0.018868	0.05	0.175	-	0.145455	-
223	0.25	-	-	-	0.025	-	-	-
225	0.067742	-	-	-	-	-	-	-
227	0.041935	-	-	-	-	-	-	-
229	0.006452	0.062016	0.09434	0.2	0.25	0.101852	0.090909	-
231	0.06129	0.050388	0.169811	0.09	0.075	0.12963	0.063636	-
233	0.016129	0.050388	0.04717	0.14	-	0.027778	0.081818	-
235	0.029032	0.050388	0.09434	0.02	0.1	0.046296	0.009091	0.006944
237	0.041935	0.031008	0.04717	0.03	-	0.101852	-	0.083333
239	0.069355	0.027132	0.009434	0.04	-	-	0.072727	0.048611
241	0.009677	0.158915	0.216981	0.07	0.2	0.175926	0.063636	0.215278
243	0.027419	0.104651	0.066038	0.02	0.05	0.111111	0.2	0.006944
245	0.008065	0.065891	-	0.08	-	0.027778	0.036364	0.145833
247	0.016129	0.031008	0.009434	0.09	0.025	-	0.118182	0.006944
249	0.001613	0.003876	0.04717	0.01	-	0.018519	0.009091	0.013889
251	-	0.003876	-	-	-	-	0.018182	0.006944
253	-	-	-	-	-	-	0.018182	-
255	-	-	-	-	-	-	-	0.006944
257	0.008065	-	-	0.01	-	-	-	-
259	0.001613	-	-	-	-	-	-	-
261	-	-	-	-	-	-	-	0.013889
263	0.004839	0.007752	-	-	-	-	-	0.034722
265	0.001613	0.065891	0.009434	-	-	-	-	0.111111
267	0.003226	0.046512	-	-	-	-	-	0.076389
269	-	0.003876	-	-	-	-	-	0.006944
