# Supplementary material for: STR Profiling for Discrimination between Wild and Domestic Swine Specimens and between Main Breeds of Domestic Pigs Reared in Belarus
Source: PLoS One. 2016 Nov 16;11(11):e0166563. doi: 10.1371/journal.pone.0166563 (PMC5112791; doi:10.1371/journal.pone.0166563)
Supplement: S2 Table — (XLS) [file pone.0166563.s002.xls]

## Sheet: Number of alleles
Number of detected alleles
		FH3637	FH2148	S0766	SW240	FH1727	NLRIP	FH1701	FH2709	S0101	FH2478	SW857	FH1733	FH1900	FH1696	FH1589	S0005
Wild boars	N=310	11	15	7	13	13	10	11	15	10	9	7	8	9	11	15	25
Brest	N=65	7	11	6	9	12	8	11	13	8	9	5	7	7	9	15	18
Viciebsk	N=61	8	12	7	12	11	9	8	12	9	7	4	8	6	9	12	16
Homieĺ	N=30	7	13	5	9	10	9	9	8	8	6	5	6	6	8	10	15
Hrodna	N=44	6	13	6	9	9	7	8	11	9	7	5	6	6	10	10	17
Minsk	N=52	7	11	6	9	12	10	9	12	9	7	5	8	7	9	10	17
Mahilioŭ	N=58	9	13	7	10	10	7	8	11	7	7	4	7	8	7	11	14
Domestic pigs	N=129	9	14	8	10	8	8	13	14	6	7	10	8	7	11	16	20
Belarus Meat	N=53	6	13	7	8	7	6	10	11	6	7	9	9	6	9	12	14
Belarus Large White	N=50	9	13	8	9	6	6	11	10	5	7	9	9	6	9	9	15
Belarus Black Pied	N=20	6	8	6	6	6	5	7	4	5	6	8	8	6	8	10	10
Landrace	N=54	8	13	7	8	7	9	7	11	6	6	9	9	6	10	13	11
Yorkshire	N=55	8	10	7	9	6	7	11	8	5	5	8	7	4	8	9	15
Duroc	N=72	7	8	3	9	6	4	9	9	3	6	5	7	2	7	7	17

## Sheet: Ho
Observed heterozygosity
		FH3637	FH2148	S0766	SW240	FH1727	NLRIP	FH1701	FH2709	S0101	FH2478	SW857	FH1733	FH1900	FH1696	FH1589	S0005
Wild boars	N=310	0.70645	0.83871	0.78387	0.77419	0.83871	0.74194	0.82258	0.74516	0.75484	0.75806	0.6871	0.73871	0.68065	0.75484	0.90323	0.82258
Brest	N=65	0.53846	0.8	0.70769	0.70769	0.84615	0.75385	0.87692	0.76923	0.69231	0.84615	0.69231	0.67692	0.72308	0.84615	0.86154	0.84615
Viciebsk	N=61	0.65574	0.83607	0.83607	0.77049	0.93443	0.70492	0.83607	0.7541	0.86885	0.7377	0.68852	0.70492	0.67213	0.78689	0.85246	0.77049
Homieĺ	N=30	0.73333	0.86667	0.73333	0.76667	0.66667	0.56667	0.83333	0.73333	1	0.83333	0.8	0.83333	0.8	0.7	0.96667	0.8
Hrodna	N=44	0.86364	0.90909	0.93182	0.77273	0.70455	0.72727	0.70455	0.72727	0.79545	0.68182	0.65909	0.79545	0.45455	0.68182	0.97727	0.84091
Minsk	N=52	0.76923	0.78846	0.78846	0.78846	0.92308	0.82692	0.82692	0.78846	0.65385	0.67308	0.65385	0.78846	0.80769	0.82692	0.96154	0.90385
Mahilioŭ	N=58	0.75862	0.86207	0.72414	0.84483	0.84483	0.7931	0.82759	0.68966	0.63793	0.77586	0.67241	0.7069	0.63793	0.63793	0.86207	0.77586
Domestic pigs	N=129	0.48062	0.66667	0.58915	0.81395	0.6124	0.63566	0.64341	0.7907	0.48837	0.68217	0.74419	0.72868	0.4031	0.65116	0.76744	0.93023
Belarus Meat	N=53	0.62264	0.83019	0.73585	0.84906	0.73585	0.56604	0.81132	0.90566	0.67925	0.66038	0.86792	0.84906	0.54717	0.79245	0.88679	0.88679
Belarus Large White	N=50	0.74	0.76	0.8	0.8	0.74	0.78	0.74	0.78	0.72	0.8	0.9	0.8	0.4	0.86	0.76	0.86
Belarus Black Pied	N=20	0.45	0.7	0.8	0.7	0.6	0.6	0.85	0.7	0.7	0.65	0.7	0.75	0.65	0.8	0.9	0.85
Landrace	N=54	0.7963	0.85185	0.7963	0.7037	0.87037	0.59259	0.64815	0.96296	0.77778	0.64815	0.88889	0.85185	0.46296	0.74074	0.81481	0.83333
Yorkshire	N=55	0.54545	0.50909	0.65455	0.78182	0.81818	0.81818	0.76364	0.70909	0.72727	0.83636	0.78182	0.78182	0.47273	0.69091	0.76364	0.94545
Duroc	N=72	0.44444	0.65278	0.38889	0.88889	0.43056	0.59722	0.61111	0.75	0.18056	0.61111	0.66667	0.68056	0.40278	0.625	0.75	0.97222

## Sheet: He
Expected heterozygosity
		FH3637	FH2148	S0766	SW240	FH1727	NLRIP	FH1701	FH2709	S0101	FH2478	SW857	FH1733	FH1900	FH1696	FH1589	S0005
Wild boars	N=310	0.70172	0.88377	0.78176	0.81947	0.86802	0.78987	0.83258	0.79238	0.7767	0.80766	0.66996	0.77151	0.74046	0.80461	0.87363	0.86758
Brest	N=65	0.70495	0.83518	0.75671	0.84365	0.86333	0.78175	0.84389	0.81622	0.76208	0.83148	0.66166	0.75945	0.72212	0.80429	0.88098	0.88658
Viciebsk	N=61	0.66888	0.89608	0.77821	0.82496	0.87779	0.79678	0.83864	0.7774	0.76155	0.79799	0.706	0.75681	0.75979	0.82997	0.87183	0.83999
Homieĺ	N=30	0.70395	0.88192	0.74181	0.81412	0.81469	0.76667	0.82316	0.74915	0.77062	0.80791	0.67966	0.80508	0.70734	0.77966	0.87966	0.83446
Hrodna	N=44	0.686	0.88532	0.81322	0.79336	0.84744	0.7534	0.7837	0.77978	0.84378	0.79937	0.64028	0.78265	0.67842	0.81296	0.87435	0.87069
Minsk	N=52	0.72293	0.87528	0.80041	0.80134	0.86819	0.78137	0.84111	0.80022	0.7894	0.79145	0.63312	0.7907	0.75747	0.8006	0.85138	0.90777
Mahilioŭ	N=58	0.73163	0.87451	0.76792	0.81199	0.87916	0.81169	0.81469	0.78486	0.71814	0.8045	0.68606	0.74258	0.75562	0.77976	0.86597	0.8099
Domestic pigs	N=129	0.6911	0.746	0.74624	0.8271	0.7136	0.71791	0.8376	0.86713	0.562	0.7583	0.81359	0.80406	0.51971	0.82831	0.89069	0.92701
Belarus Meat	N=53	0.65301	0.8469	0.77448	0.78958	0.72237	0.56819	0.82192	0.89021	0.73315	0.72956	0.84582	0.84187	0.60611	0.83971	0.81312	0.88859
Belarus Large White	N=50	0.73071	0.78828	0.86182	0.77758	0.78444	0.78263	0.84242	0.80909	0.72949	0.73798	0.83232	0.82444	0.48646	0.83111	0.80303	0.90222
Belarus Black Pied	N=20	0.57564	0.69231	0.74103	0.77179	0.69231	0.64872	0.83205	0.63718	0.65128	0.76667	0.79103	0.80256	0.65385	0.78846	0.84744	0.86282
Landrace	N=54	0.64365	0.8316	0.76497	0.76064	0.81066	0.59484	0.7037	0.85427	0.7108	0.71651	0.85202	0.85583	0.54431	0.82451	0.77899	0.87245
Yorkshire	N=55	0.61318	0.5598	0.7593	0.73862	0.73745	0.78499	0.79199	0.77581	0.70359	0.73561	0.84003	0.80133	0.43119	0.78132	0.80517	0.89842
Duroc	N=72	0.47047	0.71542	0.43697	0.81235	0.46911	0.63627	0.58081	0.74767	0.21649	0.64345	0.64695	0.66987	0.34023	0.55478	0.69678	0.88598

## Sheet: P values for HWE
P values for Hardy-Weinberg equilibrium
		FH3637	FH2148	S0766	SW240	FH1727	NLRIP	FH1701	FH2709	S0101	FH2478	SW857	FH1733	FH1900	FH1696	FH1589	S0005
Wild boars	N=310	0.03707	0.00967	0.08937	0	0.45836	0.00013	0.10986	0.00422	0	0.06784	0.25258	0.4487	0.31259	0.03656	0.00145	0
Brest	N=65	0.01901	0.13639	0.20299	0.00395	0.06526	0.59909	0.11776	0.03694	0.08702	0.00124	0.34286	0.42554	0.56096	0.1533	0.00081	0.01223
Viciebsk	N=61	0.40718	0.00132	0.72391	0.00071	0.43033	0.01145	0.33385	0.0628	0.00692	0.75027	0.24618	0.41029	0.03304	0.16431	0.00625	0.15955
Homieĺ	N=30	0.71714	0.02057	0.07303	0.49895	0.01775	0.03481	0.60196	0.18042	0.01522	0.30515	0.00871	0.041	0.78538	0.56082	0.57638	0.03164
Hrodna	N=44	0.00337	0.09231	0.01354	0.02912	0.00448	0.02172	0.05342	0.00994	0.00461	0.2667	0.21594	0.17773	0.00293	0.00655	0.12827	0
Minsk	N=52	0.71278	0.0172	0.21689	0.56393	0.7177	0.29981	0.46578	0.00669	0.00418	0.01558	0.76362	0.13535	0.25254	0.43411	0.2377	0.0263
Mahilioŭ	N=58	0.08314	0.09236	0.22557	0.00241	0.08281	0.00018	0.18082	0.00866	0	0.026	0.22686	0.17409	0.11534	0.00677	0.02038	0.05085
Domestic pigs	N=129	0	0	0	0	0.01128	0.03207	0	0	0.01436	0.1562	0	0	0.0032	0	0	0
Belarus Meat	N=53	0.22963	0.68789	0.66018	0.7872	0.50162	0.59721	0.37611	0.16917	0.45089	0.52417	0.62056	0.93182	0.16422	0.03696	0.57049	0.66973
Belarus Large White	N=50	0.97106	0.73003	0.63351	0.80852	0.16731	0.49331	0.01219	0.08168	0.42625	0.65219	0.06104	0.16103	0.32946	0.0645	0.12289	0.25124
Belarus Black Pied	N=20	0.05251	0.11481	0.32353	0.94783	0.65302	0.9746	0.5774	0.57046	0.08953	0.5828	0.13102	0.73937	0.92745	0.98554	0.60658	0.82163
Landrace	N=54	0.15756	0.26437	0.50219	0.23262	0.54198	0.84912	0.3773	0.17449	0.60052	0.0266	0.74587	0.47554	0.32787	0.20564	0.01022	0.49484
Yorkshire	N=55	0.13738	0.07535	0.00036	0.45294	0.63355	0.18472	0.42924	0.30479	0.34497	0.10416	0.47016	0.19645	0.89877	0.15105	0.16523	0.1898
Duroc	N=72	0.06969	0.00156	0.18243	0	0.10411	0.09165	0.81661	0	0.05058	0.37597	0.95353	0.49395	0.16624	0.01402	0.7411	0.00198
