# Supplementary material for: STR Profiling for Discrimination between Wild and Domestic Swine Specimens and between Main Breeds of Domestic Pigs Reared in Belarus
Source: PLoS One. 2016 Nov 16;11(11):e0166563. doi: 10.1371/journal.pone.0166563 (PMC5112791; doi:10.1371/journal.pone.0166563)
Supplement: S3 Table — (XLS) [file pone.0166563.s003.xls]

## Sheet: Wild boars by regions
Pairwise FST values (below diagonal) and corresponding P values (above diagonal) for 16 STR markers in wild boar populations from six administrative regions of Belarus.
	Brest	Viciebsk	Homieĺ	Hrodna	Minsk	Mahilioŭ
Brest	*	0.00069	0.02614	0.00406	0.02138	0.00089
Viciebsk	0.0065	*	0.00495	0.00109	0.03752	0.00545
Homieĺ	0.00616	0.00763	*	0.00168	0.01188	0.02851
Hrodna	0.00684	0.00756	0.0106	*	0.02049	0.0005
Minsk	0.00403	0.00333	0.00632	0.0048	*	0.00129
Mahilioŭ	0.00784	0.00525	0.00581	0.00931	0.00712	*

## Sheet: Boars vs. domestic pig breeds
Pairwise FST values (below diagonal) and corresponding P values (above diagonal) for 16 STR markers in domestic pig populations from Belarus, representing 6 distinct breeds, compared to the Belarusian wild boar population.
	Wild boars	Belarus Meat	Belarus Large White	Belarus Black Pied	Landrace	Yorkshire	Duroc
Wild boars	*	0	0	0	0	0	0
Belarus Meat	0.08884	*	0	0	0	0	0
Belarus Large White	0.08013	0.03925	*	0	0	0	0
Belarus Black Pied	0.07437	0.07251	0.05253	*	0	0	0
Landrace	0.08651	0.01768	0.05997	0.08311	*	0	0
Yorkshire	0.1045	0.07314	0.02724	0.07563	0.08767	*	0
Duroc	0.16815	0.15228	0.18769	0.17897	0.14673	0.20435	*
